# Supplementary material for: A Simplified CAMBRA-Based Diagnostic Caries Risk Assessment Tool for Young Adults: Development and Clinical Validation
Source: Diagnostics (Basel). 2026 Mar 13;16(6):859. doi: 10.3390/diagnostics16060859 (PMC13025520; doi:10.3390/diagnostics16060859)
Supplement: Supplementary file 1 [file diagnostics-16-00859-s001.zip]

Archive with 2 entries (2 files):
- Supplementary File S1. Simplified CAMBRA-Based Caries Risk Assessment Questionnaire.docx.pdf
- Supplementary File S2. Scoring Algorithm and Risk Categorization Procedure.docx.pdf
